# Supplementary material for: Effectiveness of Vestibular Rehabilitation in Improving Health Status and Balance in Patients with Fibromyalgia Syndrome: A Single-Blind Randomized Controlled Trial
Source: Biomedicines. 2023 Apr 27;11(5):1297. doi: 10.3390/biomedicines11051297 (PMC10216255; doi:10.3390/biomedicines11051297)
Supplement: Supplementary file 1 [file biomedicines-11-01297-s001.zip]

Archive with 1 entries (1 files):
- biomedicines-2345769-supplementary.pdf
